# Supplementary material for: Immersion-Driven Structural Evolution of NiFeS Nanosheets for Efficient Water Splitting
Source: Nanomaterials (Basel). 2023 Dec 20;14(1):23. doi: 10.3390/nano14010023 (PMC10780408; doi:10.3390/nano14010023)
Supplement: Supplementary file 1 [file nanomaterials-14-00023-s001.zip]

Archive with 1 entries (1 files):
- nanomaterials-2744932-supplementary.pdf
